# Supplementary material for: QTREDS: a Ruby on Rails-based platform for omics laboratories
Source: BMC Bioinformatics. 2014 Jan 10;15(Suppl 1):S13. doi: 10.1186/1471-2105-15-S1-S13 (PMC4015218; doi:10.1186/1471-2105-15-S1-S13)
Supplement: Additional file 1 — Exome Library Preparation workflow. The file illustrates an example of the structure of an experimental workflow that can be generated through the visual tool or directly in XML, provided it adheres to the syntactic rules defined in the XSD file. [file 1471-2105-15-S1-S13-S1.xml]

<protocol xmlns="http://www.w3schools.com"
          xmlns:xsi="http://www.w3.org/2001/XMLSchema-instance"
          xsi:schemaLocation="http://www.w3schools.com protocols.xsd" name='Exome Library Preparation' output='P,S' version='0.9' input='U'>
    <activities>
        <activity name='Sonication' id='1'>
            <instrument name="Covaris S-Series">
                <input name='Device parameters' id='1.1'>
                    <attribute type='decimal' key='duty cycle'>8</attribute>
                    <attribute type='decimal' key='intensity'>3</attribute>
                    <attribute type='decimal' key='cycles per burst'>200</attribute>
                    <attribute type='decimal' key='second frequency sweeping'>60</attribute>
                    <attribute type='decimal' key='number of cycles'>2</attribute>
                </input>
            </instrument>

            <input name='Note' id='1.2'>
                <attribute type='textarea' key='note'/>
            </input>
            <comment title='Alternative procedure'/>
        </activity>
        <activity name='End repair' id='2'>
            <input name='Schema Multiwell-Samples' id='2.1'>
                <attribute type='file' key='Path'/>
            </input>
            <instrument required='true' name='Centrifuge' category='centrifuga' id='2.1'>
                <input name='Device parameters' id='2.2'>
                    <attribute unit='rpm' type='decimal' key='Cycles per minute'>600</attribute>
                    <attribute unit='seconds,minutes' type='decimal' key='Duration'>5</attribute>
                </input>
            </instrument>

            <dose name='End Repair Control' category='TruSeq DNA box A, TruSeq DNA box B' multiplicity='true' id='2.3'>
                <attribute unit='uL' type='decimal' key='Quantity'>10</attribute>
            </dose>

            <dose name='End Repair Mix' category='TruSeq DNA box A, TruSeq DNA box B' multiplicity='true' id='2.4'>
                <attribute unit='uL' type='decimal' key='Quantity'>40</attribute>
            </dose>

            <instrument name='Thermal Cycler' category='termociclatore' id='2.2'>
                <input name='Device parameters' id='2.5'>
                    <attribute unit='degrees' type='decimal' key='Temperature'>30</attribute>
                    <attribute unit='minutes,seconds' type='decimal' key='Duration'>30</attribute>
                </input>
            </instrument>

            <dose name='AMPure beads' category='AMPure XP beads' id='2.6'>
                <attribute unit='uL' type='decimal' key='Quantity'>160</attribute>
            </dose>

            <input name='workbench incubation parameters' id='2.7'>
                <attribute required='true' type='decimal' unit='degrees' key='Temperature'>25</attribute>
                <attribute required='true' type='decimal' unit='minutes,seconds' key='Duration'>15</attribute>
            </input>

            <input name='Support incubation parameters' id='2.8'>
                <attribute required='true' type='decimal' unit='degrees' key='Temperature'>25</attribute>
                <attribute required='true' type='decimal' unit='minutes,seconds' key='Duration'>15</attribute>
            </input>

            <mix name='Etanolo diluito 80%'>
                <dose name='EtOH' category='Etanolo assoluto,Etanolo' id='2.9'>
                    <attribute unit='mL' type='decimal' key='Quantity'/>
                </dose>

                <dose name='Water' category='AccuGENE water' id='2.10'>
                    <attribute unit='mL' type='decimal' key='Quantity'/>
                </dose>
            </mix>

            <input name='Used diluted Ethanol' id='2.11'>
                <attribute unit='uL' type='decimal' key='Quantity'>200</attribute>
            </input>

            <input name='Support incubation parameters' id='2.12'>
                <attribute required='true' type='decimal' unit='degrees' key='Temperature'>25</attribute>
                <attribute required='true' type='decimal' unit='seconds' key='Duration'>30</attribute>
            </input>

            <input name='Used diluted Ethanol' id='2.13'>
                <attribute unit='uL' type='decimal' key='Quantity'>200</attribute>
            </input>


            <input name='Support incubation parameters' id='2.14'>
                <attribute required='true' type='decimal' unit='degrees' key='Temperature'>25</attribute>
                <attribute required='true' type='decimal' unit='minutes,seconds' key='Duration'>30</attribute>
            </input>


            <input name='Drying parameters' id='2.15'>
                <attribute required='true' type='decimal' unit='degrees' key='Temperature'>25</attribute>
                <attribute required='true' type='decimal' unit='minutes,seconds' key='Duration'>15</attribute>
            </input>

            <dose name='Resuspension Buffer' category='TruSeq DNA box A, TruSeq DNA box B' multiplicity='true' id='2.16'>
                <attribute unit='uL' type='decimal' key='Quantity'>17.5</attribute>
            </dose>


            <input name='Workbench incubation parameters' id='2.17'>
                <attribute required='true' type='decimal' unit='degrees' key='Temperature'>25</attribute>
                <attribute required='true' type='decimal' unit='minutes,seconds' key='Duration'>2</attribute>
            </input>

            <input name='Support incubation parameters' id='2.18'>
                <attribute required='true' type='decimal' unit='degrees' key='Temperature'>25</attribute>
                <attribute required='true' type='decimal' unit='minutes,seconds' key='Duration'>5</attribute>
            </input>


            <input required='true' name='Congelation' id='2.19'>
                <attribute type='boolean' key='congelation'>false</attribute>
                <attribute unit='degrees' type='decimal' key='temperature'>-25</attribute>
            </input>


            <input name='Note' id='2.20'>
                <attribute type='textarea' key='note'/>
            </input>

            <comment title='Alternative procedure'/>
        </activity>

        <activity name='Adenilation' id='3'>


            <input required='true' name='Congelation' id='3.1'>
                <attribute unit='hours,minutes,days' type='decimal' key='time'/>
            </input>


            <instrument required='true' name='Centrifuge' category='centrifuga' id='3.1'>
                <input name='Device parameters' id='3.2'>
                    <attribute unit='rpm' type='decimal' key='Cycles per minute'>600</attribute>
                    <attribute unit='seconds,minutes' type='decimal' key='Duration'>5</attribute>
                </input>
            </instrument>


            <dose name='A-Tailing Control' category='TruSeq DNA box A, TruSeq DNA box B' multiplicity='true' id='3.3'>
                <attribute unit='uL' type='decimal' key='Quantity'>2.5</attribute>
            </dose>


            <dose name='A-Tailing mix' category='TruSeq DNA box A, TruSeq DNA box B' multiplicity='true' id='3.4'>
                <attribute unit='uL' type='decimal' key='Quantity'>12.5</attribute>
            </dose>


            <instrument required='true' name='Centrifuge' category='centrifuga' id='3.2'>
                <input name='Device parameters' id='3.5'>
                    <attribute unit='rpm' type='decimal' key='Cycles per minute'>600</attribute>
                    <attribute unit='seconds,minutes' type='decimal' key='Duration'>5</attribute>
                </input>
            </instrument>


            <instrument name='Thermal Cycler' category='termociclatore' id='3.3'>
                <input name='Device parameters' id='3.6'>
                    <attribute unit='degrees' type='decimal' key='Temperature'>37</attribute>
                    <attribute unit='minutes,seconds' type='decimal' key='Duration'>30</attribute>
                </input>
            </instrument>


            <input name='Note' id='3.7'>
                <attribute type='textarea' key='note'/>
            </input>


            <comment title='Alternative procedure'/>
        </activity>

        <activity name='Ligation' id='4'>

            <instrument required='true' name='Centrifuge' category='centrifuga' id='4.1'>
                <input name='Device parameters' id='4.1'>
                    <attribute unit='rpm' type='decimal' key='Cycles per minute'>600</attribute>
                    <attribute unit='seconds,minutes' type='decimal' key='Duration'>5</attribute>
                </input>
            </instrument>

            <dose name='Ligase Control' category='TruSeq DNA box A, TruSeq DNA box B' multiplicity='true' id='4.2'>
                <attribute unit='uL' type='decimal' key='Quantity'>2.5</attribute>
            </dose>


            <dose name='Ligase mix' category='TruSeq DNA box A, TruSeq DNA box B' multiplicity='true' id='4.3'>
                <attribute unit='uL' type='decimal' key='Quantity'>2.5</attribute>
            </dose>


            <dose name='DNA Adapter Index' category='TruSeq DNA box A, TruSeq DNA box B' multiplicity='true' id='4.4'>
                <attribute unit='uL' type='decimal' key='Quantity'>2.5</attribute>
            </dose>


            <input name='Sample Index' multiplicity='true' id='4.5'>
                <attribute values='1,2,3,4,5,6,7,8,9,10,11,12' type='decimal' target='samples' key='index'/>
            </input>


            <instrument required='true' name='Centrifuge' category='centrifuga' id='4.2'>
                <input name='Device parameters' id='4.6'>
                    <attribute unit='rpm' type='decimal' key='Cycles per minute'>600</attribute>
                    <attribute unit='seconds,minutes' type='decimal' key='Duration'>5</attribute>
                </input>
            </instrument>

            <instrument name='Thermal Cycler' category='termociclatore' id='4.3'>
                <input name='Device parameters' id='4.7'>
                    <attribute unit='degrees' type='decimal' key='Temperature'>30</attribute>
                    <attribute unit='minutes,seconds' type='decimal' key='Duration'>10</attribute>
                </input>
            </instrument>


            <dose name='Stop Ligase Mix' category='TruSeq DNA box A, TruSeq DNA box B' multiplicity='true' id='4.8'>
                <attribute unit='uL' type='decimal' key='Quantity'>5</attribute>
            </dose>


            <dose name='AMPure beads' category='AMPure XP beads' id='4.9'>
                <attribute unit='uL' type='decimal' key='Quantity'>42.5</attribute>
            </dose>


            <input name='workbench incubation parameters' id='4.10'>
                <attribute required='true' type='decimal' unit='degrees' key='Temperature'>25</attribute>
                <attribute required='true' type='decimal' unit='minutes,seconds' key='Duration'>15</attribute>
            </input>

            <input name='Support incubation parameters' id='4.11'>
                <attribute required='true' type='decimal' unit='degrees' key='Temperature'>25</attribute>
                <attribute required='true' type='decimal' unit='minutes,seconds' key='Duration'>2</attribute>
            </input>


            <input name='Used diluted Ethanol' id='4.12'>
                <attribute unit='uL' type='decimal' key='Quantity'>200</attribute>
            </input>


            <input name='Support incubation parameters' id='4.13'>
                <attribute required='true' type='decimal' unit='degrees' key='Temperature'>25</attribute>
                <attribute required='true' type='decimal' unit='seconds' key='Duration'>30</attribute>
            </input>

            <input name='Used diluted Ethanol' id='4.14'>
                <attribute unit='uL' type='decimal' key='Quantity'>200</attribute>
            </input>

            <input name='Support incubation parameters' id='4.15'>
                <attribute required='true' type='decimal' unit='degrees' key='Temperature'>25</attribute>
                <attribute required='true' type='decimal' unit='minutes,seconds' key='Duration'>30</attribute>
            </input>

            <input name='Drying parameters' id='4.16'>
                <attribute required='true' type='decimal' unit='degrees' key='Temperature'>25</attribute>
                <attribute required='true' type='decimal' unit='minutes,seconds' key='Duration'>15</attribute>
            </input>

            <dose name='Resuspension Buffer' category='TruSeq DNA box A, TruSeq DNA box B' multiplicity='true' id='4.17'>
                <attribute unit='uL' type='decimal' key='Quantity'>52.5</attribute>
            </dose>


            <input name='workbench incubation parameters' id='4.18'>
                <attribute required='true' type='decimal' unit='degrees' key='Temperature'>25</attribute>
                <attribute required='true' type='decimal' unit='minutes,seconds' key='Duration'>2</attribute>
            </input>

            <input name='Support incubation parameters' id='4.19'>
                <attribute required='true' type='decimal' unit='degrees' key='Temperature'>25</attribute>
                <attribute required='true' type='decimal' unit='minutes,seconds' key='Duration'>2</attribute>
            </input>


            <dose name='AMPure beads' category='AMPure XP beads' id='4.20'>
                <attribute unit='uL' type='decimal' key='Quantity'>50</attribute>
            </dose>

            <input name='workbench incubation parameters' id='4.21'>
                <attribute required='true' type='decimal' unit='degrees' key='Temperature'>25</attribute>
                <attribute required='true' type='decimal' unit='minutes,seconds' key='Duration'>15</attribute>
            </input>

            <input name='Support incubation parameters' id='4.22'>
                <attribute required='true' type='decimal' unit='degrees' key='Temperature'>25</attribute>
                <attribute required='true' type='decimal' unit='minutes,seconds' key='Duration'>2</attribute>
            </input>

            <input name='Used diluted Ethanol' id='4.23'>
                <attribute unit='uL' type='decimal' key='Quantity'>200</attribute>
            </input>

            <input name='Support incubation parameters' id='4.24'>
                <attribute required='true' type='decimal' unit='degrees' key='Temperature'>25</attribute>
                <attribute required='true' type='decimal' unit='minutes,seconds' key='Duration'>30</attribute>
            </input>


            <input name='Used diluted Ethanol' id='4.25'>
                <attribute unit='uL' type='decimal' key='Quantity'>200</attribute>
            </input>


            <input name='Support incubation parameters' id='4.26'>
                <attribute required='true' type='decimal' unit='degrees' key='Temperature'>25</attribute>
                <attribute required='true' type='decimal' unit='minutes,seconds' key='Duration'>30</attribute>
            </input>


            <input name='Drying parameters' id='4.27'>
                <attribute required='true' type='decimal' unit='degrees' key='Temperature'>25</attribute>
                <attribute required='true' type='decimal' unit='minutes,seconds' key='Duration'>15</attribute>
            </input>

            <dose name='Resuspension Buffer' category='TruSeq DNA box A, TruSeq DNA box B' multiplicity='true' id='4.28'>
                <attribute unit='uL' type='decimal' key='Quantity'>22.5</attribute>
            </dose>


            <input name='workbench incubation parameters' id='4.29'>
                <attribute required='true' type='decimal' unit='degrees' key='Temperature'>25</attribute>
                <attribute required='true' type='decimal' unit='minutes,seconds' key='Duration'>2</attribute>
            </input>

            <input name='Support incubation parameters' id='4.30'>
                <attribute required='true' type='decimal' unit='degrees' key='Temperature'>25</attribute>
                <attribute required='true' type='decimal' unit='minutes,seconds' key='Duration'>2</attribute>
            </input>

            <input required='true' name='Congelation' id='4.31'>
                <attribute type='boolean' key='congelation'>false</attribute>
                <attribute unit='degrees' type='decimal' key='temperature'>-25</attribute>
            </input>


            <input name='Note' id='4.32'>
                <attribute type='textarea' key='note'/>
            </input>


            <comment title='Alternative procedure'/>
        </activity>

        <activity name='Gel Extraction' id='5'>

            <input required='true' name='Congelation' id='5.1'>
                <attribute unit='hours,minutes,days' type='decimal' key='time'/>
            </input>


            <mix name='1X TAE Buffer'>
                <dose name='50X TAE Buffer' category='50X TAE buffer' id='5.2'>
                    <attribute unit='mL' type='decimal' key='Quantity'/>
                </dose>
                <input name='Water' id='5.3'>
                    <attribute unit='mL' type='decimal' key='Quantity'/>
                </input>
            </mix>


            <instrument required='true' name='Centrifuge' category='centrifuga' id='5.1'>
                <input name='Device parameters' id='5.4'>
                    <attribute unit='rpm' type='decimal' key='Cycles per minute'>600</attribute>
                    <attribute unit='seconds,minutes' type='decimal' key='Duration'>5</attribute>
                </input>
            </instrument>


            <dose name='Seakem LE agarose' category='Seakem LE agarose' id='5.5'>
                <attribute unit='g' type='decimal' key='Quantity'>3</attribute>
            </dose>

            <input name='1X TAE Buffer' id='5.6'>
                <attribute unit='mL' type='decimal' key='Quantity'>150</attribute>
            </input>

            <dose name='Etidio Bromuro' category='Bromuro di etidio' id='5.7'>
                <attribute unit='uL' type='decimal' key='Quantity'>10</attribute>
            </dose>

            <dose name='DNA Ladder' category='DNA ladder' id='5.8'>
                <attribute unit='uL' type='decimal' key='Quantity'>10</attribute>
            </dose>


            <input name='Quantita Ligato' id='5.9'>
                <attribute unit='uL' type='decimal' key='Quantity'>20</attribute>
            </input>

            <dose name='Gel Loading dye' category='MinElute gel extraction' id='5.10'>
                <attribute unit='uL' type='decimal' key='Quantity'>4</attribute>
            </dose>

            <input name='Parametri Elettroforesi' id='5.11'>
                <attribute unit='volts' type='decimal' key='Voltage'>120</attribute>
                <attribute unit='minutes,hours' type='decimal' key='duration'>120</attribute>
            </input>


            <instrument required='true' name='BIODOC' category='transilluminatore' id='5.2'>
                <input name='upload foto' id='5.12'>
                    <attribute type='file' key='Path'/>
                </input>
            </instrument>


            <instrument name='Bilancia Analitica' category='bilancia' id='5.3'>
                <input name='peso campione' multiplicity='true' id='5.13'>
                    <attribute unit='mg,ug,g' type='decimal' key='Weight'/>
                </input>
            </instrument>


            <dose name='QG Buffer' category='MinElute gel extraction' multiplicity='true' id='5.14'>
                <attribute type='decimal' unit='uL' key='Quantity'/>
            </dose>


            <instrument name='Termomixer' category='termo_agitatore' id='5.4'>
                <input name='Device parameters' id='5.15'>
                    <attribute unit='minutes,seconds' type='decimal' key='Duration'>10</attribute>
                    <attribute unit='rpm' type='decimal' key='Cycles per minute'>1000</attribute>
                </input>
            </instrument>


            <instrument required='true' name='Centrifuge' category='centrifuga' id='5.5'>
                <input name='Device parameters' id='5.16'>
                    <attribute unit='rpm' type='decimal' key='Cycles per minute'>600</attribute>
                    <attribute unit='seconds,minutes' type='decimal' key='Duration'>5</attribute>
                </input>
            </instrument>


            <dose name='Isopropanolo' category='Isopropanolo' multiplicity='true' id='5.17'>
                <attribute type='number' unit='uL' key='Quantity'/>
            </dose>


            <instrument required='true' name='Centrifuge' category='centrifuga' id='5.6'>
                <input name='Device parameters' id='5.18'>
                    <attribute unit='rpm' type='decimal' key='Cycles per minute'>600</attribute>
                    <attribute unit='seconds,minutes' type='decimal' key='Duration'>5</attribute>
                </input>
            </instrument>


            <input name='Colonnine' id='5.19'>
                <attribute type='decimal' key='Number'/>
            </input>


            <instrument required='true' name='Centrifuge' category='centrifuga' id='5.7'>
                <input name='Device parameters' id='5.20'>
                    <attribute unit='rpm' type='decimal' key='Cycles per minute'>13000</attribute>
                    <attribute unit='seconds,minutes' type='decimal' key='Duration'>60</attribute>
                </input>
            </instrument>


            <dose name='QG Buffer' category='MinElute gel extraction' multiplicity='true' id='5.21'>
                <attribute unit='uL' type='decimal' key='Quantity'>500</attribute>
            </dose>


            <instrument required='true' name='Centrifuge' category='centrifuga' id='5.8'>
                <input name='Device parameters' id='5.22'>
                    <attribute unit='rpm' type='decimal' key='Cycles per minute'>13000</attribute>
                    <attribute unit='seconds,minutes' type='decimal' key='Duration'>60</attribute>
                </input>
            </instrument>


            <dose name='PE Buffer' category='MinElute gel extraction' multiplicity='true' id='5.23'>
                <attribute unit='uL' type='decimal' key='Quantity'>750</attribute>
            </dose>


            <instrument required='true' name='Centrifuge' category='centrifuga' id='5.9'>
                <input name='Device parameters' id='5.24'>
                    <attribute unit='rpm' type='decimal' key='Cycles per minute'>13000</attribute>
                    <attribute unit='seconds,minutes' type='decimal' key='Duration'>60</attribute>
                </input>
            </instrument>


            <dose name='EB Buffer' category='MinElute gel extraction' multiplicity='true' id='5.25'>
                <attribute unit='uL' type='decimal' key='Quantity'>32</attribute>
            </dose>


            <instrument required='true' name='Centrifuge' category='centrifuga' id='5.10'>
                <input name='Device parameters' id='5.26'>
                    <attribute unit='rpm' type='decimal' key='Cycles per minute'>13000</attribute>
                    <attribute unit='seconds,minutes' type='decimal' key='Duration'>60</attribute>
                </input>
            </instrument>


            <instrument required='true' name='SAVANT' category='concentratore' id='5.11'>
                <input name='Device parameters' id='5.27'>
                    <attribute unit='minutes,seconds' type='decimal' key='Duration'>120</attribute>
                </input>
            </instrument>

            <input required='true' name='Congelation' id='5.28'>
                <attribute type='boolean' key='congelation'>false</attribute>
                <attribute unit='degrees' type='decimal' key='temperature'>-25</attribute>
            </input>


            <input name='Note' id='5.29'>
                <attribute type='textarea' key='note'/>
            </input>


            <comment title='Alternative procedure'/>

        </activity>

        <activity name='PCR' id='6'>

            <input required='true' name='Congelation' id='6.1'>
                <attribute unit='hours,minutes,days' type='decimal' key='time'/>
            </input>


            <instrument required='true' name='Centrifuge' category='centrifuga' id='6.1'>
                <input name='Device parameters' id='6.2'>
                    <attribute unit='rpm' type='decimal' key='Cycles per minute'>600</attribute>
                    <attribute unit='seconds,minutes' type='decimal' key='Duration'>5</attribute>
                </input>
            </instrument>


            <dose name='PCR Primer Cocktail' category='PCR prep box' multiplicity='true' id='6.3'>
                <attribute unit='uL' type='decimal' key='Quantity'>5</attribute>
            </dose>


            <dose name='PCR Master Mix' category='PCR prep box' multiplicity='true' id='6.4'>
                <attribute unit='uL' type='decimal' key='Quantity'>25</attribute>
            </dose>


            <instrument name='Thermal Cycler' category='termociclatore' id='6.2'>
                <input name='Device parameters' id='6.5'>
                    <attribute type='text' key='program'>Programma Standard PCR</attribute>
                </input>
            </instrument>

            <dose name='AMPure beads' category='AMPure XP beads' id='6.6'>
                <attribute unit='uL' type='decimal' key='Quantity'>50</attribute>
            </dose>

            <input name='Workbench incubation parameters' id='6.7'>
                <attribute required='true' type='decimal' unit='degrees' key='Temperature'>25</attribute>
                <attribute required='true' type='decimal' unit='minutes,seconds' key='Duration'>15</attribute>
            </input>

            <input name='Support incubation parameters' id='6.8'>
                <attribute required='true' type='decimal' unit='degrees' key='Temperature'>25</attribute>
                <attribute required='true' type='decimal' unit='minutes,seconds' key='Duration'>2</attribute>
            </input>


            <mix name='Etanolo diluito 80%'>
                <dose name='EtOH' category='Etanolo assoluto,Etanolo' id='6.9'>
                    <attribute unit='mL' type='decimal' key='Quantity'/>
                </dose>

                <dose name='Water' category='AccuGENE water' id='6.10'>
                    <attribute unit='mL' type='decimal' key='Quantity'/>
                </dose>
            </mix>


            <input name='Used diluted Ethanol' id='6.11'>
                <attribute unit='uL' type='decimal' key='Quantity'>200</attribute>
            </input>

            <input name='Support incubation parameters' id='6.12'>
                <attribute required='true' type='decimal' unit='degrees' key='Temperature'>25</attribute>
                <attribute required='true' type='decimal' unit='seconds' key='Duration'>30</attribute>
            </input>
            <input name='Used diluted Ethanol' id='6.13'>
                <attribute unit='uL' type='decimal' key='Quantity'>200</attribute>
            </input>


            <input name='Support incubation parameters' id='6.14'>
                <attribute required='true' type='decimal' unit='degrees' key='Temperature'>25</attribute>
                <attribute required='true' type='decimal' unit='minutes,seconds' key='Duration'>30</attribute>
            </input>


            <input name='Drying parameters' id='6.15'>
                <attribute required='true' type='decimal' unit='degrees' key='Temperature'>25</attribute>
                <attribute required='true' type='decimal' unit='minutes,seconds' key='Duration'>15</attribute>
            </input>

            <dose name='Resuspension Buffer' category='TruSeq DNA box A, TruSeq DNA box B' multiplicity='true' id='6.16'>
                <attribute unit='uL' type='decimal' key='Quantity'>32.5</attribute>
            </dose>


            <input name='workbench incubation parameters' id='6.17'>
                <attribute required='true' type='decimal' unit='degrees' key='Temperature'>25</attribute>
                <attribute required='true' type='decimal' unit='minutes,seconds' key='Duration'>2</attribute>
            </input>

            <input name='Support incubation parameters' id='6.18'>
                <attribute required='true' type='decimal' unit='degrees' key='Temperature'>25</attribute>
                <attribute required='true' type='decimal' unit='minutes,seconds' key='Duration'>2</attribute>
            </input>


            <input required='true' name='Congelation' id='6.19'>
                <attribute type='boolean' key='congelation'>false</attribute>
                <attribute unit='degrees' type='decimal' key='temperature'>-25</attribute>
            </input>


            <input name='Note' id='6.20'>
                <attribute type='textarea' key='note'/>
            </input>

            <comment title='Alternative procedure'/>

        </activity>

        <activity name='Library Validation' id='7'>

            <input required='true' name='Congelation' id='7.1'>
                <attribute unit='hours,minutes,days' type='decimal' key='time'/>
            </input>

            <instrument required='true' name='Agilent' category='analizzatore_dna' id='7.1'>

                <dose name='Chip Agilent' category='DNA 1000,High sensitivity DNA' id='7.2'>
                    <attribute type='decimal' key='quantity'>1</attribute>
                </dose>

                <input name='File Risultati' id='7.3'>
                    <attribute type='file' key='Path'/>
                </input>
            </instrument>


            <instrument required='false' name='Agilent (second read)' category='analizzatore_dna' id='7.2'>

                <dose name='Chip Agilent' category='DNA 1000,High sensitivity DNA' id='7.4'>
                    <attribute type='decimal' key='quantity'>1</attribute>
                </dose>


                <input name='File Risultati (seconda lettura)' id='7.5'>
                    <attribute type='file' key='Path'/>
                </input>
            </instrument>


            <instrument required='false' name='Agilent (third read)' category='analizzatore_dna' id='7.3'>

                <dose name='Chip Agilent' category='DNA 1000,High sensitivity DNA' id='7.6'>
                    <attribute type='decimal' key='quantity'>1</attribute>
                </dose>


                <input name='File Risultati (terza lettura)' id='7.7'>
                    <attribute type='file' key='Path'/>
                </input>
            </instrument>


            <input name='Letture sui pesi quantita concentrazioni' multiplicity='true' id='7.8'>


                <attribute unit='uL' type='decimal' key='quantity1' function_name='calcolo_weight_first,selectvalore_quantity,selectvalore_weight'/>
                <attribute unit='ng/uL' type='decimal' key='concentration1' function_name='calcolo_weight_first,selectvalore_concentration,selectvalore_weight'/>
                <attribute unit='ng' type='decimal' function='$7.8.quantity1$*$7.8.concentration1$' key='weight1' function_name='calcolo_weight_first'/>


                <attribute unit='uL' type='decimal' key='quantity2' function_name='calcolo_weight_second,selectvalore_quantity,selectvalore_weight'/>
                <attribute unit='ng/uL' type='decimal' key='concentration2' function_name='calcolo_weight_second,selectvalore_concentration,selectvalore_weight'/>
                <attribute unit='ng' type='decimal' function='$7.8.quantity2$*$7.8.concentration2$' key='weight2' function_name='calcolo_weight_second'/>


                <attribute unit='uL' type='decimal' key='quantity3' function_name='calcolo_weight_third,selectvalore_quantity,selectvalore_weight'/>
                <attribute unit='ng/uL' type='decimal' key='concentration3' function_name='calcolo_weight_third,selectvalore_concentration,selectvalore_weight'/>
                <attribute unit='ng' type='decimal' function='$7.8.quantity3$*$7.8.concentration3$' key='weight3' function_name='calcolo_weight_third'/>


                <attribute type='decimal' values='1,2,3' key='read selection' function_name='selectvalore_quantity,selectvalore_concentration,selectvalore_weight'>1</attribute>
                <attribute type='decimal' function='$7.8.quantity1$*($7.8.read_selection$-2)*($7.8.read_selection$-3)/2-$7.8.quantity2$*($7.8.read_selection$-1)*($7.8.read_selection$-3)+$7.8.quantity3$*($7.8.read_selection$-1)*($7.8.read_selection$-2)/2' target='samples' key='quantity' function_name='selectvalore_quantity' hidden='true'/>
                <attribute type='decimal' function='$7.8.concentration1$*($7.8.read_selection$-2)*($7.8.read_selection$-3)/2-$7.8.concentration2$*($7.8.read_selection$-1)*($7.8.read_selection$-3)+$7.8.concentration3$*($7.8.read_selection$-1)*($7.8.read_selection$-2)/2' target='samples' key='concentration' function_name='selectvalore_concentration' hidden='true'/>
                <attribute type='decimal' function='($7.8.quantity1$*$7.8.concentration1$)*($7.8.read_selection$-2)*($7.8.read_selection$-3)/2-($7.8.quantity2$*$7.8.concentration2$)*($7.8.read_selection$-1)*($7.8.read_selection$-3)+($7.8.quantity3$*$7.8.concentration3$)*($7.8.read_selection$-1)*($7.8.read_selection$-2)/2' target='samples' key='weight' function_name='selectvalore_weight' hidden='true'/>

            </input>


            <input name='Note' id='7.9'>
                <attribute type='textarea' key='note'/>
            </input>

            <comment title='Alternative procedure'/>

        </activity>

        <activity name='final step' id='8'>

        </activity>


    </activities>
</protocol>
